# Supplementary material for: The conspiratorial style in lay economic thinking
Source: PLoS One. 2017 Mar 3;12(3):e0171238. doi: 10.1371/journal.pone.0171238 (PMC5336227; doi:10.1371/journal.pone.0171238)
Supplement: S1 Dataset — (XLSX) [file pone.0171238.s006.xlsx]

## Sheet: Sheet1
Pays	A1trusting	O1art	A2fault	O2Imagination	Satisfaction1	Satisfaction2	Satisfaction3	LackControl1	LackControl2	LackControl3	DistrustPol1	DistrustPol2	DistrustPol3	RWA1	RWA2	RWA3	RWA4	RWA5	RWA6	RWA7	RWA8	RWA9	RWA10	RWA11	RWA12	IntLOC1	IntLOC2	IntLOC3	IntLOC4	IntLOC5	BDW1	BDW2	BDW3	BDW4	BDW5	IRRATIO1	IRRATIO2	IRRATIO3	Personally_affected_by_crisis	Money_happened	HousholdsA	HousholdsB	HousholdsC	HousholdsD	GovernmentA	GovernmentB	GovernmentC	GovernmentD	BusinessA
1	3	6	4	6	2	3	4	2	3	1	3	3	3	2	3	1	3	2	4	1	1	4	5	3	5	3	4	3	3	4	2	4	3	2	2	1	1	1	2	1	4	3	3	4	4	2	3	4	5
1	5	6	4	6	3	5	4	6	5	6	6	5	5	1	1	1	1	4	3	1	2	1	1	2	2	4	2	2	2	3	4	5	3	5	6	1	1	1	3	3	2	5	6	6	1	6	6	6	2
1	5	5	5	4	2	1	4	5	2	3	3	3	3	4	3	1	3	5	3	2	4	3	4	3	3	3	2	3	2	2	3	3	3	3	2	5	3	6	2	3	3	3	2	5	3	4	4	4	5
1	4	2	2	5	4	4	4	4	3	4	4	4	4	3	3	1	2	4	4	1	4	2	3	3	4	4	4	4	3	4	2	3	4	2	4	1	1	1	2	3	5	5	5	4	4	3	5	5	5
1	5	3	3	2	2	2	3	3	4	4	5	5	5	2	2	1	2	6	3	1	3	3	3	2	3	4	2	3	3	4	3	3	3	2	5	1	1	1	2	2	3	3	4	5	2	4	5	4	3
1	6	3	3	4	6	5	5	4	3	3	4	5	5	1	3	2	1	4	4	1	3	4	2	6	3	5	4	5	5	4	1	4	2	2	2	1	2	1	3	2	2	5	4	5	3	5	3	4	6
1	2	6	5	6	4	5	6	5	2	1	6	3	3	1	1	1	1	4	1	1	1	1	1	1	3	4	4	4	4	4	3	3	2	3	2	1	1	1	2	2	3	4	4	3	2	5	5	4	4
1	2	3	2	3	5	6	6	6	2	6	6	6	6	2	5	1	3	4	4	3	3	4	4	3	4	4	5	5	5	3	4	4	5	4	4	2	2	2	2	3	2	4	3	5	1	6	6	4	5
1	2	5	3	4	2	5	5	5	2	5	5	5	5	3	2	1	2	5	4	1	3	3	4	3	2	4	4	4	4	4	4	5	4	3	2	2	1	3	3	4	5	6	5	5	2	6	6	5	5
1	5	1	1	2	2	4	4	4	3	3	4	4	4	3	3	2	2	4	3	3	1	3	4	4	3	2	3	3	4	2	3	4	3	3	4	5	2	6	4	1	5	4	3	3	3	4	5	4	4
1	3	1	4	1	5	6	5	5	5	6	6	6	6	5	6	1	6	6	4	6	2	3	4	5	5	5	4	5	5	3	5	6	6	2	6	3	2	3	2	3	2	2	3	6	2	5	6	5	5
1	1	6	3	6	4	6	6	5	1	5	5	5	6	1	1	1	1	1	3	1	1	1	4	1	1	4	4	5	4	4	5	6	5	5	4	1	1	1	1	3	2	2	2	5	1	6	6	6	6
1	3	6	5	5	4	2	6	6	4	3	2	4	2	1	1	3	1	6	5	1	1	1	3	3	4	5	5	4	4	4	1	3	2	3	2	5	1	4	4	2	3	6	1	5	3	5	6	3	6
1	2	3	4	5	3	4	6	5	2	5	2	4	5	2	2	1	2	6	2	2	1	1	3	2	4	3	4	5	4	3	4	6	4	4	4	1	1	1	3	4	2	4	2	5	4	4	6	3	6
1	6	4	6	4	6	4	6	6	6	6	6	6	6	3	3	1	1	1	6	6	1	1	6	4	6	5	5	5	5	5	6	6	6	6	6	3	1	6	1	3	4	4	4	4	4	4	4	4	4
1	1	5	5	6	4	4	5	3	1	4	3	4	4	1	3	1	2	6	4	1	3	2	4	2	4	4	3	5	4	4	3	5	5	5	4	6	6	6	2	2	3	2	3	4	2	5	4	4	5
1	6	5	4	4	4	5	5	5	4	6	6	6	6	2	5	4	5	5	4	6	1	5	4	4	4	4	5	4	3	4	5	6	6	6	6	4	5	4	3	1	5	6	5	3	6	6	5	5	6
1	6	4	5	3	5	5	5	5	2	3	3	3	3	2	2	1	2	2	2	1	2	2	3	2	2	4	4	3	2	2	3	5	4	3	4	5	5	5	2	3	2	4	3	5	3	4	6	4	4
1	5	4	4	4	4	3	4	4	2	4	6	4	4	2	4	1	2	1	3	5	4	1	4	1	4	4	5	5	5	4	1	2	2	2	3	1	1	1	2	3	1	2	2	6	2	4	6	4	5
1	4	5	4	6	3	1	2	5	4	4	6	6	6	2	2	3	2	6	2	4	1	3	3	4	2	4	3	5	4	4	5	6	4	4	4	3	2	3	4	1	4	3	5	5	4	5	5	4	5
1	5	3	4	3	4	4	5	3	4	4	6	5	5	3	3	1	2	6	2	3	2	2	3	3	2	4	4	4	3	4	3	6	4	3	3	1	1	1	2	2	3	3	3	4	2	6	6	5	3
1	5	3	6	5	6	6	5	3	3	5	4	5	5	4	3	4	2	4	4	3	3	4	4	3	4	4	4	4	4	4	4	3	3	3	4	5	2	3	3	3	3	4	4	3	4	3	3	4	4
1	3	2	5	4	5	4	4	4	3	4	4	5	5	5	3	3	4	6	4	6	3	5	4	4	4	4	4	3	3	4	3	3	3	3	4	3	1	3	2	2	2	2	2	4	4	5	5	4	3
1	3	3	5	5	3	3	4	4	2	3	6	5	4	3	2	4	3	5	2	4	3	4	2	4	1	2	2	4	3	2	2	4	3	4	3	4	2	4	2	3	2	1	2	2	2	5	6	4	3
1	3	5	4	4	3	4	4	4	4	4	6	6	6	5	6	3	5	4	4	5	5	5	4	6	4	3	4	3	2	3	5	4	4	4	4	3	2	2	3	4	3	6	4	4	1	6	5	3	5
1	6	4	4	6	6	5	5	5	1	4	6	6	6	5	3	1	2	1	1	1	2	3	4	4	4	4	4	4	4	4	2	3	3	2	3	1	1	2	3	2	1	2	2	2	3	5	6	6	4
1	5	5	4	5	4	2	6	4	2	3	2	1	4	2	2	1	2	6	1	2	1	1	2	3	2	4	4	4	3	4	3	2	2	3	2	4	2	3	4	3	3	3	4	5	3	4	4	4	5
1	5	1	4	1	5	6	4	6	6	6	6	6	6	5	6	5	6	6	6	6	1	6	6	6	6	3	5	2	3	4	5	6	6	6	6	1	1	1	1	2	5	6	4	1	2	6	5	5	5
1	5	4	5	6	5	6	5	3	2	4	4	4	4	4	3	1	2	5	4	1	3	3	4	3	4	4	4	4	3	4	2	2	3	3	3	4	2	3	3	4	3	3	3	4	4	3	4	4	5
1	5	4	5	3	5	4	5	3	2	5	4	4	4	5	4	4	4	6	4	5	4	5	4	5	4	4	4	4	4	4	3	3	3	3	3	1	1	1	1	2	2	2	2	5	3	4	3	4	5
1	5	1	3	6	5	6	6	3	5	3	6	6	6	1	2	1	1	5	4	1	4	1	2	1	2	4	3	2	2	3	6	6	5	4	4	4	4	4	3	3	5	6	6	3	2	6	6	6	5
1	3	5	5	5	4	3	5	3	4	4	6	5	5	2	4	4	2	5	3	2	3	3	4	4	2	4	4	4	3	4	4	5	3	4	3	3	4	3	2	3	3	4	4	4	2	5	6	5	5
1	5	3	2	6	5	6	6	6	1	4	6	6	6	2	1	1	1	6	3	6	6	2	5	6	4	4	2	5	4	4	4	4	4	4	4	4	4	6	2	1	1	1	1	6	1	6	4	2	5
1	5	6	5	6	5	6	5	5	2	4	5	5	4	1	1	1	2	5	4	1	4	2	2	1	3	4	4	5	5	4	2	3	3	2	3	1	1	1	1	3	5	6	6	2	2	6	6	5	5
1	6	6	5	6	6	6	5	3	1	4	3	3	5	3	4	1	4	6	3	2	1	4	5	1	6	5	5	5	4	5	3	4	4	3	5	1	1	3	1	2	1	1	1	6	3	3	1	4	6
1	6	4	2	4	2	4	4	3	3	4	6	6	6	2	3	1	1	6	4	1	2	3	4	3	3	4	5	4	3	4	3	3	2	2	3	2	2	2	1	3	4	3	4	4	5	2	6	3	4
1	2	2	2	2	1	2	6	3	2	4	3	3	3	1	1	1	2	6	1	1	1	1	2	1	1	4	4	3	3	3	4	6	6	3	4	4	4	4	4	4	2	1	1	1	3	5	4	2	4
1	2	3	1	2	5	4	4	4	3	4	6	4	5	6	5	3	6	6	4	6	1	4	5	6	6	5	5	5	4	2	3	5	4	4	6	1	1	4	3	4	1	1	4	6	1	3	2	1	6
1	2	2	2	2	4	5	5	5	4	5	5	5	5	3	4	4	4	5	3	1	4	4	4	5	3	4	3	5	5	4	5	5	5	3	5	4	5	4	3	3	5	5	5	3	6	6	6	6	4
1	5	6	3	6	5	5	6	5	4	6	6	6	6	5	5	2	5	6	5	3	1	6	6	5	6	5	5	5	4	5	6	6	6	5	6	2	5	5	2	3	5	6	6	5	2	6	6	6	4
1	5	5	6	5	5	4	4	3	4	4	4	4	4	2	1	1	1	1	4	2	1	2	3	2	4	4	4	4	3	1	3	4	4	5	5	1	1	1	2	2	3	3	3	5	3	4	4	4	3
1	5	1	5	5	6	5	5	5	4	4	4	4	4	4	3	3	3	3	4	4	3	3	3	3	3	3	3	3	4	4	4	4	4	4	4	4	2	4	3	2	4	4	4	4	4	3	4	3	4
1	5	3	5	5	5	5	5	4	3	2	5	4	5	5	1	3	4	2	5	2	1	4	5	1	5	4	4	4	4	3	2	2	3	2	2	1	1	1	2	4	2	2	2	5	4	1	3	4	5
1	5	5	4	5	6	5	5	6	1	2	6	5	5	1	1	1	1	3	1	1	1	1	1	1	1	4	4	5	4	3	3	4	1	2	2	1	1	1	1	1	4	4	6	5	1	5	6	6	4
1	5	4	3	5	4	4	6	4	4	5	5	4	4	5	5	2	4	1	6	1	2	6	5	5	6	5	5	4	4	4	4	3	4	3	4	2	1	3	4	2	5	6	4	3	2	5	5	4	5
1	6	2	5	1	5	5	6	3	1	6	6	6	6	1	1	1	1	6	4	1	3	1	1	1	3	1	5	5	5	5	2	6	6	6	6	1	1	1	3	3	4	4	4	3	1	6	6	6	4
1	6	5	6	5	6	5	5	5	2	5	6	6	5	1	2	1	1	5	2	2	1	4	2	2	2	4	5	5	4	5	2	6	4	5	3	3	2	4	3	2	3	4	5	5	2	6	6	4	5
1	5	3	4	4	5	6	6	4	3	5	5	5	5	3	4	3	4	1	5	6	1	3	5	4	6	5	5	5	5	3	3	5	4	3	4	1	1	2	3	3	4	5	5	5	4	5	5	4	5
1	4	6	3	6	5	6	6	3	1	6	5	5	6	4	5	1	6	2	4	1	3	4	5	4	6	5	4	4	5	5	4	5	5	3	5	1	1	5	2	2	2	5	4	5	6	6	5	4	6
1	1	5	1	5	4	5	5	4	4	5	5	5	4	3	5	3	3	6	4	3	1	4	3	4	4	4	4	4	4	1	3	4	3	5	6	1	2	3	3	2	3	3	3	5	3	4	4	3	3
1	3	1	2	2	2	2	4	6	5	5	6	6	6	2	1	1	1	1	2	2	3	2	3	3	2	4	4	2	2	2	2	4	2	3	3	1	1	1	4	3	1	2	3	5	1	6	6	5	3
1	2	6	6	6	6	5	4	5	2	4	6	6	6	1	5	1	1	6	3	1	1	1	2	1	2	5	4	3	3	1	4	6	5	6	6	4	3	2	1	3	3	5	6	6	2	6	6	4	6
1	6	5	4	5	3	4	5	4	5	5	6	6	6	3	1	3	3	6	2	2	3	3	3	3	2	4	3	4	4	4	3	3	3	3	2	3	1	5	2	1	2	2	3	5	3	5	5	4	5
1	5	5	4	5	4	6	6	3	3	4	5	4	5	3	1	1	1	4	4	1	3	3	2	2	2	3	4	4	4	4	3	3	4	2	3	4	3	6	4	3	2	5	2	5	2	4	6	3	5
1	5	5	5	6	5	4	4	5	2	5	6	6	6	2	1	1	1	5	1	1	1	1	1	1	1	4	4	5	3	5	2	5	2	6	4	2	1	2	4	3	5	6	4	6	1	6	6	6	6
1	5	3	4	4	4	5	5	4	3	4	4	5	5	1	2	1	1	4	3	1	5	2	3	3	4	4	4	4	4	4	4	5	4	3	4	3	4	4	2	2	3	4	3	3	4	5	5	4	4
1	1	4	2	2	5	6	5	4	3	4	4	5	4	2	3	1	4	5	5	1	4	5	4	5	5	4	4	5	4	3	4	5	5	5	4	3	3	3	3	4	3	3	3	4	3	5	5	3	4
1	6	6	6	6	6	6	6	6	4	6	6	6	6	1	6	1	3	6	4	1	1	3	4	1	4	5	5	5	5	1	4	6	6	3	5	3	2	3	4	3	1	6	6	6	6	6	6	6	4
1	3	5	5	3	4	3	5	4	5	4	6	6	6	4	4	1	4	6	4	1	1	4	4	4	2	4	3	5	5	3	4	5	6	4	5	2	1	1	2	2	2	4	3	5	4	5	6	3	6
1	2	4	4	3	5	5	3	3	4	3	3	3	3	3	4	5	5	3	2	5	5	3	3	3	3	3	3	4	4	3	3	3	4	4	5	4	3	5	4	2	3	4	2	5	3	4	3	4	5
1	1	2	2	2	3	1	6	3	4	5	5	5	4	5	5	1	3	6	5	2	1	4	4	6	5	3	4	2	2	5	5	6	6	6	6	1	1	4	4	3	1	4	4	6	1	5	4	5	3
1	6	6	6	5	5	4	5	6	5	4	6	6	6	2	3	1	2	6	3	1	1	3	5	5	3	5	5	5	5	3	2	6	3	4	2	5	2	3	2	1	4	5	5	6	2	4	5	4	5
1	3	2	3	3	3	2	3	5	3	4	4	4	5	2	2	1	2	4	2	1	2	1	3	1	3	3	3	4	4	4	4	4	3	4	4	2	1	2	4	3	2	2	4	4	3	4	4	5	4
1	3	5	3	5	1	3	5	3	3	4	5	6	5	4	3	3	2	2	4	4	3	3	4	3	4	4	3	3	3	4	2	4	5	4	4	1	1	1	3	1	1	1	1	5	1	4	6	5	5
1	2	3	4	4	3	2	4	3	4	3	4	3	3	3	2	2	2	3	2	3	2	3	4	3	2	3	3	3	3	3	2	2	2	5	2	1	1	1	2	2	3	3	3	4	3	4	4	3	3
1	2	4	2	5	1	3	4	6	4	5	6	5	6	1	2	2	1	1	2	1	3	2	2	3	1	3	5	4	1	2	3	4	4	5	5	1	2	1	1	3	2	3	2	3	2	5	6	4	3
1	2	6	6	6	6	5	4	5	2	4	6	6	6	1	6	1	1	6	1	1	1	1	2	1	1	4	3	3	4	1	5	6	5	5	5	6	3	2	3	3	2	5	4	6	3	6	6	3	6
1	4	6	3	5	2	2	5	3	3	4	4	4	4	2	1	1	1	1	2	1	2	1	1	1	2	2	2	3	3	4	2	2	1	4	3	1	1	1	1	2	3	4	4	4	3	4	4	4	2
1	5	4	5	6	5	6	6	6	4	5	6	5	6	1	1	1	1	2	1	1	2	2	4	2	2	4	4	2	2	3	3	4	2	3	2	1	1	1	4	4	1	1	5	5	2	5	6	4	4
1	2	6	6	6	1	6	6	2	1	3	6	3	5	1	1	1	1	1	1	1	1	1	1	1	1	5	3	3	3	5	2	1	1	1	1	1	1	1	3	4	1	2	3	5	2	6	6	5	2
1	3	5	4	5	4	4	5	5	2	4	5	6	5	1	4	2	1	6	5	1	4	3	4	1	4	4	5	5	5	4	2	5	2	3	3	1	1	1	2	4	2	2	3	4	4	3	2	3	5
1	2	6	4	6	2	2	3	6	2	3	6	2	6	4	1	1	2	6	3	1	1	3	6	2	6	4	3	2	2	4	1	6	1	6	2	4	5	2	4	2	1	4	6	3	2	3	6	6	1
1	5	5	5	5	5	5	5	2	2	2	2	2	2	5	2	5	2	5	2	5	2	5	5	5	5	4	4	4	4	4	5	2	2	2	2	2	2	2	4	2	5	5	5	5	5	2	2	2	5
1	3	5	6	4	1	3	1	3	3	4	6	4	4	5	2	1	3	5	3	1	4	1	3	1	4	3	4	3	3	4	2	4	2	3	2	3	1	3	2	2	3	4	3	3	3	3	5	3	3
1	6	4	3	6	4	5	6	4	1	3	5	6	6	1	4	2	2	4	4	1	4	1	4	4	3	5	5	5	4	4	3	4	4	3	4	4	4	4	3	3	2	4	4	3	1	6	6	6	3
1	6	5	3	6	5	4	6	3	2	3	4	4	5	2	2	3	2	2	2	2	2	3	3	3	5	4	4	4	5	2	2	2	2	3	3	6	6	6	4	1	3	3	6	4	3	5	6	5	6
1	6	5	5	4	4	4	5	4	1	3	6	6	6	1	1	1	1	2	1	1	1	1	1	1	1	3	4	4	4	4	2	2	2	3	1	2	2	2	4	2	1	1	1	6	1	3	4	4	4
1	5	3	3	4	5	5	4	5	4	4	5	5	5	2	2	2	2	4	2	2	2	2	3	4	2	4	4	5	4	4	5	5	3	4	4	2	2	2	2	3	2	3	4	3	3	4	6	5	3
1	5	3	5	4	4	4	4	2	2	2	4	4	3	2	2	1	2	4	2	1	3	2	2	3	2	4	4	4	4	3	2	2	2	3	2	1	1	1	2	2	3	5	4	4	3	4	4	4	5
1	5	4	3	6	5	4	6	4	5	6	6	6	6	2	6	3	2	6	3	3	1	4	3	2	3	3	4	3	2	2	6	6	3	6	5	3	1	4	2	3	1	4	5	6	1	3	5	1	3
1	3	2	2	3	5	6	6	3	3	3	6	6	6	2	2	1	1	4	1	1	1	1	1	3	1	4	4	4	4	4	5	4	3	3	3	5	5	5	3	3	2	4	5	5	1	6	6	6	2
1	2	2	1	3	2	2	4	4	3	4	5	4	5	2	3	3	2	6	2	4	4	4	5	3	3	3	2	5	4	5	3	5	2	3	3	2	3	4	3	1	2	2	3	4	2	5	6	4	5
1	5	6	6	4	5	4	5	4	1	2	5	3	6	4	2	1	1	4	3	1	2	3	2	2	3	4	4	4	4	2	1	4	2	2	2	3	4	3	2	4	2	4	4	4	3	5	6	3	4
1	6	6	6	6	3	6	6	1	1	6	6	6	6	1	6	1	4	6	1	1	1	1	2	1	6	5	5	5	5	5	4	5	5	4	6	1	1	1	3	4	1	1	4	6	4	1	3	5	6
1	5	4	3	4	5	5	5	4	3	2	5	4	3	4	3	2	2	2	4	3	2	3	4	3	3	4	4	5	5	4	2	2	2	2	3	2	1	2	4	1	3	4	3	5	4	3	4	3	5
1	4	5	4	5	4	5	6	4	3	4	4	4	4	3	2	2	2	4	2	2	3	2	3	2	2	4	4	4	4	3	3	4	3	3	3	1	1	1	2	2	3	4	4	4	3	4	4	4	4
1	1	4	2	4	4	3	5	5	4	6	5	5	6	3	6	2	4	6	4	3	1	4	4	5	4	4	5	5	5	4	4	6	6	6	5	6	6	6	3	4	1	4	5	5	1	6	6	5	5
1	2	5	4	3	3	3	6	4	5	4	6	5	5	3	1	1	1	4	1	2	1	1	2	2	4	4	4	3	2	4	3	4	4	3	3	1	1	1	2	3	3	2	5	4	1	2	6	3	6
1	5	4	5	3	5	3	2	5	4	6	6	6	6	6	6	1	6	5	5	6	4	4	4	5	5	4	4	3	3	4	5	6	6	6	6	1	1	1	3	3	1	4	4	6	2	6	6	4	5
1	1	6	3	6	4	5	6	6	1	4	6	6	6	1	1	1	1	5	3	1	1	1	1	1	4	5	5	4	4	3	1	4	2	3	2	1	1	2	4	1	1	4	4	6	1	6	6	4	6
1	2	2	3	2	5	4	5	6	5	5	6	5	5	2	2	3	2	6	2	4	1	3	2	2	2	4	3	4	4	3	2	4	5	5	5	1	1	1	3	3	3	2	4	4	2	5	4	5	5
1	5	4	4	5	5	5	6	3	1	2	2	4	3	2	2	5	4	1	3	5	1	1	5	3	6	5	5	5	5	5	4	3	3	2	2	4	4	2	2	3	2	2	4	3	4	3	3	5	4
1	2	2	2	2	3	2	6	4	2	3	6	6	5	1	1	1	1	6	3	1	1	1	3	1	1	4	4	5	4	3	1	2	2	2	1	1	1	1	1	3	4	6	6	2	2	5	5	5	6
1	5	5	4	4	6	6	6	3	1	1	1	1	1	2	3	1	2	6	5	1	3	4	3	4	5	5	5	5	5	3	3	5	5	2	4	3	3	6	1	3	3	5	3	3	4	2	3	3	6
1	1	1	6	1	2	2	4	6	3	4	6	6	6	4	1	1	2	6	1	1	1	1	3	1	1	4	3	4	4	3	1	5	4	6	4	1	1	1	4	3	1	3	5	5	1	6	6	6	5
1	3	2	5	5	5	4	4	3	3	4	4	4	4	5	3	3	4	5	3	6	3	5	4	4	4	4	4	3	3	4	3	3	3	4	3	1	1	2	3	4	3	4	3	4	4	4	4	4	4
1	2	2	2	2	4	5	5	5	2	4	5	4	6	2	2	2	2	4	3	1	3	2	2	2	3	3	4	4	4	4	2	3	2	3	2	1	1	1	3	4	2	3	4	4	3	5	5	4	4
1	5	1	5	5	5	5	5	6	4	3	6	6	6	2	2	2	2	6	5	1	2	2	5	2	3	4	5	4	4	4	2	5	2	1	3	1	1	1	2	1	3	3	4	4	2	5	6	3	6
1	3	5	6	2	4	4	6	3	3	3	3	3	3	4	2	2	6	1	4	3	4	3	4	3	6	4	4	4	3	2	5	5	5	4	5	5	3	3	4	1	1	6	3	6	2	5	6	6	6
1	6	1	6	1	5	4	4	6	2	6	6	6	6	3	1	1	1	2	1	2	1	1	1	1	1	4	4	5	3	3	5	2	2	5	2	6	2	6	4	1	3	6	6	2	1	6	6	6	3
1	2	5	1	5	5	4	4	5	3	4	5	5	4	2	2	2	2	5	4	1	1	2	1	2	2	5	5	5	5	5	3	5	5	5	5	5	5	6	2	4	1	5	3	6	4	6	6	6	5
2	5	3	5	6	5	4	6	5	2	6	2	1	2	2	2	1	1	5	3	1	6	3	2	5	1	5	5	5	5	3	3	2	4	4	2	1	1	1	4	4	2	2	3	5	4	4	2	4	5
2	6	3	3	3	4	5	3	6	3	4	6	6	6	2	3	1	5	3	3	4	2	2	1	4	1	3	3	3	3	3	1	1	1	2	1	4	4	4	2	3	1	2	6	5	1	6	6	6	2
2	3	6	1	6	3	1	5	6	1	5	6	6	6	1	5	2	1	5	1	6	2	1	5	2	1	5	5	5	3	1	6	6	6	3	5	3	3	3	4	3	6	1	6	1	1	6	6	4	6
2	4	2	3	6	5	6	6	4	1	1	4	4	2	1	3	1	1	3	1	3	3	1	1	3	1	5	4	5	5	4	1	1	1	3	1	1	1	1	2	2	1	4	1	4	1	1	1	1	6
2	1	6	6	6	4	2	3	1	6	6	6	6	6	1	5	1	1	6	5	1	6	1	4	6	1	5	5	5	5	1	6	6	6	1	6	1	1	1	4	4	4	4	4	3	4	4	5	4	6
2	3	3	2	3	3	4	4	5	1	1	6	6	3	1	1	1	3	3	2	1	1	1	1	1	3	3	3	5	2	4	2	1	6	3	4	4	4	4	3	1	4	5	1	4	1	6	6	6	6
2	4	3	5	5	1	2	2	6	3	2	6	6	4	3	2	1	3	1	2	2	1	1	2	4	3	2	2	4	3	2	5	5	5	3	2	1	1	1	2	3	6	6	3	5	2	5	6	6	5
2	5	6	2	5	2	4	5	2	5	6	6	6	6	1	1	1	1	6	1	6	1	1	1	1	1	4	3	5	4	1	6	3	5	1	6	5	5	5	1	3	1	6	6	6	1	6	6	6	6
2	4	6	6	1	4	4	4	5	1	1	6	6	6	1	6	1	1	6	3	6	6	1	6	6	2	1	4	5	1	5	2	6	6	6	6	1	1	1	3	3	6	6	3	1	1	1	2	6	6
2	5	3	2	3	5	3	5	4	3	3	4	4	4	5	3	2	4	6	3	1	3	3	2	4	2	4	4	4	4	3	4	5	4	4	4	3	3	2	3	3	4	4	5	5	3	5	5	4	4
2	4	2	3	6	1	2	5	1	1	6	6	6	6	1	6	1	1	1	1	6	6	1	1	6	1	4	3	3	3	5	5	3	3	6	6	1	1	1	4	3	6	1	3	1	1	1	6	6	3
2	4	6	1	5	5	4	6	5	3	5	5	6	5	1	2	2	1	3	2	1	4	2	2	4	2	5	3	4	4	3	2	4	5	5	5	1	1	1	1	2	5	5	2	2	3	5	4	2	6
2	4	2	2	4	2	5	3	6	5	5	5	5	5	5	3	2	3	4	2	3	2	4	4	5	2	2	2	2	2	2	2	4	4	5	4	1	1	1	1	4	3	5	3	4	2	4	3	4	4
2	3	1	2	5	5	6	6	5	5	5	2	3	3	2	6	1	3	6	5	1	6	5	2	5	2	5	4	5	5	3	4	6	5	5	4	1	1	1	1	3	4	2	3	2	4	3	4	3	3
2	5	2	3	5	5	4	6	5	2	4	6	6	5	4	5	1	2	1	3	1	5	2	3	4	1	3	4	5	5	1	1	2	5	2	2	1	2	1	2	2	4	3	5	2	2	5	5	6	5
2	5	3	3	5	4	4	4	4	2	3	4	5	4	3	4	2	3	6	4	2	3	2	3	5	3	4	2	5	4	4	2	3	5	3	2	3	4	2	2	4	2	2	2	5	1	5	2	2	6
2	6	2	3	4	5	5	5	1	1	4	5	5	5	3	2	1	2	3	1	1	4	2	2	3	1	5	5	4	4	3	2	4	5	3	4	2	2	2	1	4	5	5	3	3	3	5	5	5	5
2	5	2	3	6	5	2	3	4	2	4	5	5	5	3	1	2	4	1	1	1	5	4	2	2	1	4	5	5	3	2	2	2	3	3	2	1	1	1	2	2	3	2	2	4	4	4	3	5	6
2	5	1	4	3	6	2	5	5	5	5	5	5	5	5	4	2	2	2	3	2	5	2	3	6	2	3	3	4	4	5	4	4	5	3	3	4	4	3	3	3	4	3	4	2	2	5	2	4	4
2	4	5	2	5	5	4	5	5	2	2	4	5	4	3	2	2	4	3	5	2	5	3	4	4	4	4	3	4	4	4	3	4	5	3	3	2	2	3	3	4	4	4	2	5	4	4	4	4	5
2	4	5	2	6	5	5	4	5	1	2	4	2	3	5	1	1	2	6	3	1	5	3	5	4	4	3	4	5	4	5	1	5	6	2	2	1	1	1	2	2	2	3	2	2	4	4	5	6	6
2	1	1	6	6	4	4	3	6	5	3	6	6	5	1	2	1	5	5	1	3	3	3	1	4	2	4	4	3	2	2	2	2	2	5	2	5	4	2	1	1	6	1	2	6	1	2	5	3	6
2	5	5	3	6	4	5	5	5	2	4	5	6	5	3	4	1	2	5	2	1	3	3	4	4	1	3	2	4	3	4	2	4	5	3	4	1	1	1	1	4	5	6	6	4	2	6	5	3	5
2	3	4	3	5	3	4	3	6	4	6	6	6	6	2	3	2	1	4	3	1	2	3	2	5	2	3	3	5	4	5	3	5	5	4	4	2	1	2	1	3	4	4	4	3	2	5	6	4	4
2	5	5	5	4	5	6	5	5	2	4	4	6	5	5	4	1	3	2	3	1	5	2	3	4	2	3	4	3	4	4	4	5	5	2	4	1	2	1	2	4	4	4	5	4	4	5	5	4	6
2	3	4	2	6	6	6	6	5	4	4	3	4	3	2	5	1	1	5	4	1	5	2	3	5	5	5	4	5	5	4	3	3	5	5	4	1	1	1	1	2	2	3	1	5	3	4	3	5	5
2	3	3	1	2	1	2	5	6	1	6	6	6	6	1	1	1	1	4	1	1	1	3	1	4	1	3	2	2	2	2	3	4	5	5	4	1	1	1	2	1	5	5	5	2	1	6	6	6	2
2	3	5	4	5	5	1	3	6	1	3	6	6	6	1	1	1	1	1	1	1	1	1	1	1	1	3	5	3	2	1	4	6	2	5	4	1	1	1	3	3	6	3	5	5	1	6	6	1	5
2	5	6	5	6	5	5	5	4	2	3	4	4	4	2	2	2	2	2	2	2	3	2	3	6	2	4	4	4	4	4	4	3	4	2	4	2	4	2	1	4	3	3	3	3	3	4	4	3	4
2	3	6	1	6	3	5	6	4	2	3	6	6	6	4	2	1	1	1	2	1	2	2	2	4	2	3	3	3	3	2	5	5	5	4	3	1	1	4	2	2	2	4	6	2	1	5	5	5	4
2	2	6	5	5	2	3	3	6	6	6	6	5	5	1	2	1	1	5	1	1	4	1	1	3	1	4	3	2	2	1	4	5	6	5	5	4	4	5	2	3	6	6	6	2	2	5	5	5	4
2	3	4	5	6	1	1	3	6	2	5	6	6	6	3	3	4	3	1	3	6	1	3	3	3	3	3	3	3	3	3	5	4	5	3	6	5	5	5	2	1	4	6	6	6	1	4	6	6	5
2	4	2	5	5	6	6	5	6	5	6	6	6	6	6	4	1	6	6	6	3	1	4	3	3	4	5	5	4	3	3	6	6	4	6	6	1	2	5	2	1	6	6	6	6	1	6	6	6	4
2	6	3	5	6	5	6	5	1	1	5	2	4	5	6	6	2	6	3	5	6	4	2	5	5	6	5	4	5	5	2	6	1	2	2	1	1	1	4	2	4	1	1	1	6	2	1	4	6	5
2	6	1	1	6	1	1	6	6	3	3	6	6	6	1	1	1	1	1	1	1	1	1	1	4	1	1	1	3	3	1	4	1	4	6	6	1	1	1	3	3	6	6	6	1	1	6	6	6	1
2	5	2	2	2	4	1	4	4	3	4	5	5	5	3	2	2	2	5	3	2	4	3	2	5	2	4	4	4	3	3	5	5	5	4	4	1	1	1	3	4	1	3	4	5	2	5	6	6	4
2	6	5	4	6	6	5	4	5	1	1	4	3	3	1	3	3	1	3	2	1	2	1	2	2	2	4	5	5	4	4	3	6	2	3	2	4	2	5	1	4	2	5	2	5	3	5	4	3	5
2	5	2	5	6	6	4	6	4	1	4	3	5	5	5	2	1	2	6	4	2	6	1	1	4	4	4	3	5	1	1	6	4	6	2	2	1	1	1	2	1	1	4	1	6	5	6	4	4	6
2	4	3	2	4	5	5	4	4	3	4	4	3	3	2	4	2	1	6	4	1	5	2	3	6	3	4	4	4	4	4	3	2	4	2	1	3	3	3	2	2	3	5	2	3	4	4	4	3	5
2	1	5	4	5	1	6	6	6	6	6	6	6	6	1	1	1	1	1	1	1	1	1	1	1	1	3	4	3	3	1	1	1	1	3	4	4	2	3	1	4	6	1	4	5	1	6	6	1	6
2	5	6	2	5	4	5	6	6	3	3	6	6	6	2	1	2	6	4	1	2	1	3	3	3	3	3	5	4	4	4	4	2	3	3	4	2	6	6	3	3	1	6	6	6	1	6	6	6	1
2	3	4	3	5	4	5	4	5	2	3	4	4	4	3	3	1	3	6	1	1	1	4	2	2	2	4	4	4	4	3	3	3	4	3	2	1	1	1	3	2	2	2	2	5	3	3	3	4	4
2	5	5	3	5	4	5	6	6	4	5	5	5	5	3	4	1	5	4	5	2	5	2	5	4	4	4	4	3	4	3	6	5	6	3	5	2	2	3	1	2	2	5	2	5	3	4	4	5	6
2	5	3	5	5	5	5	5	4	1	2	1	2	2	2	3	1	2	2	3	2	4	1	2	2	2	5	4	4	5	5	4	5	6	3	2	1	1	1	2	4	2	3	2	5	6	2	2	3	6
2					6	2	4	4	3	1	3	4	4													5	5	5	5	3	2	3	3	1	1						6	5	5	3	3	4	4	4	6
2					3	6	3	4	3	3	5	5	5													3	3	3	3	4	3	6	5	3	3						3	4	4	4	3	4	5	3	5
2					5	4	5	5	2	4	6	6	6													5	5	4	5	4	4	5	6	2	2						5	5	5	3	4	6	5	6	3
2					5	6	6	5	2	6	5	4	6													5	5	4	5	5	1	3	3	3	1						5	6	6	2	4	6	5	2	5
2					5	4	5	4	2	5	5	6	6													4	4	5	5	4	4	6	6	4	4						3	4	4	2	4	6	5	4	5
2					6	5	5	5	5	6	6	6	5													4	5	5	5	1	5	5	3	4	3						4	4	2	6	4	5	6	6	4
2					3	5	5	6	4	4	3	5	4													4	4	5	3	3	1	2	3	1	2						4	4	5	5	3	3	5	6	5
2					4	2	6	6	1	5	6	6	6													2	5	5	5	1	2	6	6	1	6						2	5	5	5	1	6	6	2	1
2					4	5	4	3	1	2	5	5	4													3	4	4	4	2	4	4	5	2	3						4	5	5	5	4	4	5	4	5
2					4	2	3	5	3	5	6	5	5													4	3	4	3	1	2	3	3	3	4						1	2	3	3	2	6	6	5	5
2					5	4	6	3	3	4	4	5	5													3	3	4	4	3	4	6	5	4	4						2	4	4	4	2	3	5	4	6
2					6	3	4	6	1	5	6	6	6													3	4	5	5	3	4	6	6	5	2						5	6	6	1	1	6	6	5	1
2					4	5	4	6	2	1	4	2	5													4	3	4	4	5	3	4	4	3	3						2	3	1	6	3	5	5	5	2
2					6	4	6	5	1	4	6	6	6													5	5	5	5	4	4	5	6	4	4						4	2	5	2	3	5	5	5	5
2					3	4	5	4	3	5	5	4	4													4	4	4	3	2	2	3	5	4	4						4	3	4	4	3	5	5	4	4
2					4	2	3	6	4	4	6	6	6													1	5	5	5	4	6	6	6	6	6						4	5	6	1	2	6	6	4	5
2					5	3	6	6	2	6	6	5	6													4	4	5	3	3	4	6	6	5	4						4	5	2	2	2	5	6	5	4
2					5	2	5	5	2	3	2	4	3													4	4	3	4	4	2	3	5	2	3						3	4	2	4	3	4	4	3	5
2					3	3	3	3	3	4	6	5	6													3	3	3	3	1	5	5	5	2	5						4	4	4	4	1	1	1	1	3
2					4	3	5	3	2	2	4	4	5													4	4	5	5	3	3	3	4	3	2						5	4	5	4	4	4	4	4	4
2					2	4	3	4	4	4	4	4	4													4	4	4	4	4	3	3	3	2	3						5	5	5	3	3	5	5	3	3
2					4	1	5	5	1	4	3	4	3													5	4	4	4	3	2	2	3	2	2						4	5	5	3	4	5	2	2	6
2					5	5	5	3	2	2	5	5	4													2	3	3	3	5	3	5	6	3	4						3	4	5	3	4	4	4	4	3
2					6	5	5	6	4	4	3	5	4													4	3	4	4	3	1	3	3	3	2						2	4	5	4	5	2	4	4	6
2					3	2	3	3	4	2	2	2	2													2	3	4	3	3	2	4	4	2	2						3	5	2	4	3	4	3	4	5
2					6	4	5	2	1	1	2	2	2													4	5	5	5	4	2	2	2	2	2						4	4	4	3	5	2	2	5	5
2					2	4	3	6	1	4	2	2	4													3	3	3	2	2	2	2	5	5	2						6	4	4	5	4	4	3	5	5
2					5	5	6	4	2	5	6	4	3													4	4	4	4	2	3	4	6	3	3						5	6	6	2	2	6	4	5	6
2					6	5	5	5	3	4	5	5	5													4	2	4	3	2	3	3	4	3	4						3	4	4	4	2	2	2	1	3
2					4	6	6	6	1	4	6	6	6													5	5	5	5	1	1	4	6	3	3						3	1	3	3	2	6	6	3	6
2					2	2	2	6	2	5	5	6	6													3	3	3	3	2	3	5	6	4	6						6	5	6	2	3	6	5	6	6
2					5	5	4	4	1	3	3	4	4													3	5	4	4	4	3	3	4	2	2						2	4	5	2	3	5	5	5	5
2					5	4	5	5	2	4	5	5	4													4	4	4	4	3	4	4	5	4	4						3	3	2	5	4	5	5	4	4
2					5	6	5	3	2	4	6	6	6													4	4	3	3	2	5	4	5	4	3						4	6	4	5	2	5	6	6	6
2					5	6	6	2	1	5	5	3	3													4	5	5	5	3	4	3	5	5	5						3	1	2	3	5	5	2	5	6
2					1	1	4	6	4	5	5	5	3													4	5	5	4	3	4	4	6	3	4						4	5	5	5	4	5	6	5	6
2					3	3	6	3	1	2	3	3	3													5	4	5	4	4	6	6	6	4	5						3	3	3	3	4	4	4	4	4
2					5	6	6	4	1	1	4	4	4													5	4	5	4	5	3	4	4	2	3						5	5	6	2	3	3	2	3	6
2					5	6	5	6	2	5	6	6	6													3	3	4	2	4	1	3	6	3	3						4	5	5	2	1	5	4	4	4
2					2	2	6	6	3	3	4	5	5													4	4	4	4	4	2	3	6	4	4						3	1	2	5	3	4	6	5	6
2					3	4	4	5	1	3	6	6	5													4	4	3	4	4	4	3	5	2	5						2	3	3	3	4	4	5	4	6
2					3	3	3	4	3	3	4	4	3													3	3	2	2	2	3	4	4	4	3						3	3	4	3	3	3	4	4	4
2					2	1	1	6	4	1	6	4	6													5	3	1	1	1	3	6	6	6	6						1	1	1	1	1	6	6	1	6
2					4	4	1	6	6	6	6	6	6													5	5	5	5	5	6	6	6	4	6						6	6	6	1	1	6	6	6	6
2					3	4	6	3	1	3	4	4	3													3	3	4	4	2	2	2	2	2	3						1	2	4	2	3	4	3	4	2
2					5	6	6	2	1	1	4	6	4													4	4	4	4	3	4	4	4	3	4						1	1	3	5	2	1	1	5	6
2					1	3	5	5	1	4	5	5	4													3	3	2	3	4	5	2	1	1	6						6	6	6	4	4	5	6	5	4
2					5	3	4	5	5	2	5	3	4													4	4	4	3	1	2	2	5	2	2						5	2	1	2	5	5	2	1	6
2					5	5	5	5	2	4	3	4	5													4	4	4	4	3	4	4	5	2	4						5	3	5	5	4	5	4	5	4
2					6	5	5	4	3	2	2	2	2													3	4	5	5	4	4	5	5	4	2						2	4	3	4	4	2	2	5	6
2					5	3	3	5	1	2	2	2	4													3	3	3	3	2	5	5	6	3	3						3	4	4	4	2	5	3	2	5
2	5	1	3	3										3	4	1	5	5	1	1	5	3	3	5	1											2	1	1	3	4	5	3	1	5	1	5	5	5	5
2	5	6	3	3										4	2	1	1	4	2	1	4	3	3	5	2											1	1	1	1	4	5	6	6	3	3	6	6	3	4
2	5	5	6	4										2	4	5	5	6	2	3	2	3	3	2	1											1	4	3	2	4	2	2	2	5	3	4	4	5	6
2	3	5	2	5										2	4	1	2	5	2	1	5	1	2	3	3											1	1	1	2	3	3	5	5	3	2	5	5	3	5
2	2	5	1	6										2	2	1	2	1	1	1	5	1	2	2	1											1	1	1	1	1	5	5	6	4	5	3	5	5	5
2	2	3	1	4										5	2	2	2	5	2	2	5	3	2	3	2											1	1	1	1	4	2	4	4	5	2	4	4	4	6
2	2	3	2	5										2	1	1	1	1	2	3	3	3	1	5	2											1	1	1	3	2	4	3	2	3	2	5	3	3	5
2	2	4	5	5										1	4	1	1	5	2	1	5	2	1	3	1											1	1	1	1	4	1	2	2	4	3	4	4	4	5
2	3	3	4	6										3	4	2	5	3	3	1	6	2	5	1	4											4	2	4	1	3	6	2	3	3	3	4	4	4	5
2	3	6	3	6										2	2	1	2	1	2	1	3	2	1	2	1											1	1	1	2	4	2	4	4	4	2	3	5	5	6
2	4	5	3	4										2	1	1	3	4	3	1	2	3	3	2	1											1	2	3	1	2	2	3	3	4	3	4	4	4	4
2	3	2	1	4										5	1	2	1	2	2	3	1	3	2	5	1											1	1	1	1	4	4	4	5	3	2	5	4	4	5
2	5	4	5	5										3	3	2	3	2	2	5	4	4	3	3	2											2	2	2	3	1	3	4	3	4	2	5	4	3	4
2	5	3	5	5										2	4	1	2	6	4	1	6	4	2	6	1											2	2	2	3	3	6	6	5	5	3	4	6	5	3
2	5	2	5	2										3	3	2	2	5	3	1	4	3	4	4	2											1	1	1	3	4	5	5	4	2	4	4	2	5	5
2	2	5	1	5										1	3	1	4	1	5	1	4	3	2	3	3											4	3	2	2	1	3	5	4	2	2	6	3	2	5
2	4	4	3	6										3	2	1	1	1	2	1	2	3	3	3	1											1	1	1	2	1	2	3	5	4	2	6	6	5	6
2	5	5	1	5										2	6	1	6	3	5	1	6	5	5	5	3											2	4	4	4	3	6	2	2	4	2	6	5	5	2
2	1	6	1	6										1	6	1	6	1	6	1	6	1	6	1	6											6	6	6	4	3	6	6	6	6	6	6	6	6	6
2	6	6	6	5										1	2	1	1	6	1	1	3	1	2	3	3											1	3	1	2	4	6	1	4	1	2	6	6	2	4
2	5	4	3	5										3	5	1	4	5	4	1	5	4	3	4	3											2	4	5	3	4	2	5	4	5	5	4	5	5	6
2	5	6	3	4										3	1	1	1	2	1	1	1	2	1	2	1											1	1	1	1	3	2	4	4	4	2	2	6	5	4
2	5	4	3	4										2	3	2	3	6	2	2	3	2	2	5	2											1	1	1	1	1	1	2	4	6	3	6	4	2	6
2	5	2	5	4										3	3	3	1	5	4	3	4	2	2	4	3											2	3	2	1	2	2	4	4	5	4	5	5	4	5
2	5	5	4	3										3	2	4	2	5	2	1	2	3	2	2	2											1	1	2	3	2	2	5	4	2	2	5	5	4	4
2	5	3	1	6										5	2	2	3	5	2	2	3	2	3	4	1											3	3	4	2	2	5	5	4	4	3	3	4	3	6
2	5	5	3	5										4	3	1	2	5	4	1	3	4	3	3	2											1	1	1	3	4	4	3	5	5	3	4	5	4	5
2	4	4	1	6										3	2	1	1	6	2	1	4	2	2	5	4											1	1	1	2	2	2	3	4	5	5	6	5	6	6
2	6	5	5	5										2	5	1	6	6	6	6	6	1	3	3	4											1	1	1	1	1	6	6	6	1	1	6	6	6	6
2	6	6	1	6										1	1	1	6	6	1	1	1	1	1	1	1											1	1	1	2	3	4	5	5	4	1	3	6	4	1
2	4	4	3	5										2	5	2	4	4	3	3	4	3	3	5	3											4	5	3	2	4	1	3	2	5	3	4	2	2	4
2	4	3	2	5										2	3	2	2	5	2	5	2	2	4	4	2											1	1	1	1	2	5	4	4	4	2	2	3	4	5
2	6	3	4	5										2	5	1	2	1	5	2	4	2	5	2	4											1	1	1	2	4	6	4	5	5	3	5	5	4	6
3	4	2	2	5	5	6	5	3	1		3	4	3	3	3	2	3	5	4	2	3	3	3	3	3						4	3	4	3	3	3	5	5	1	0	4	3	3	4	5	2	4	3	4
3	4	2	4	4	5	4	5	4	2		5	5	4	3	2	2	5	3	4	3	4	3	4	2	4						4	5	4	3	4	4	3	3	3	3	3	4	4	4	4	4	4	3	3
3	5	5	4	3	6	5	4	2	3		2	4	4	2	2	1	2	3	2	1	1	2	3	3	2						3	3	2	2	3	2	2	2	3	3	5	3	3	5	4	2	4	4	5
3	5	4	4	4	6	4	4	3	2		3	5	4	1	2	1	4	2	2	1	1	4	4	4	1						2	2	3	2	2	1	1	1	1.66667	0	3	4	4	5	2	5	4	4	5
3	5	5	1	4	2	3	2	3	4		4	5	3	4	1	1	5	4	4	3	4	4	3	4	3						5	5	5	4	5	2	2	2	1	0	6	4	2	5	4	3	4	4	6
3	4	2	5	4	5	5	4	4	2		4	4	4	1	3	2	3	5	4	4	2	1	5	2	4						2	5	5	3	4	4	3	6	1.66667	3	2	3	4	4	4	3	4	4	3
3	6	6	4	6	5	5	6	3	1		3	5	4	4	3	2	5	1	6	4	2	5	6	1	6						6	6	6	2	3	1	1	5	1	0	2	5	2	5	3	4	3	3	5
3	2	2	1	4	3	1	5	6	5		6	6	6	5	3	1	5	6	4	5	4	6	5	3	2						6	6	6	6	6	2	1	5	3	3	6	6	2	1	1	6	6	6	6
3	4	4	4	5	6	6	6	3	2		3	5	3	3	2	2	6	5	2	3	2	2	3	1	2						2	1	1	3	2	1	1	1	1	1	5	5	6	2	5	2	4	3	4
3	5	5	4	4	5	5	4	3	2		3	3	3	2	1	1	4	1	4	2	1	2	4	3	2						3	3	2	2	2	3	2	4	1	4	4	4	4	3	6	2	3	2	5
3	2	4	2	5	6	5	5	3	2		6	5	5	1	3	1	3	4	4	1	2	4	4	2	3						4	5	4	4	3	2	1	2	2.33333	2	3	5	4	4	3	4	5	4	4
3	4	6	3	6	3	4	5	6	5		5	5	5	1	2	1	1	4	2	1	2	1	2	3	2						4	4	4	4	5	1	5	4	3	3	3	4	3	5	3	5	5	5	4
3	6	4	6	4	6	6	4	1	2		5	3	3	3	1	1	2	3	2	2	1	1	3	2	2						2	2	1	1	3	3	3	3	1	0	3	5	4	3	4	3	4	4	6
3	4	4	5	5	6	6	6	5	2		4	5	4	1	3	1	4	1	3	6	4	4	5	3	4						3	3	2	4	3	2	5	4	1	3	5	4	4	4	3	3	4	2	4
3	2	4	5	5	5	6	5	4	2		6	6	5	2	1	1	2	1	1	1	1	1	2	1	1						4	2	2	2	3	5	4	4	3	4	5	6	5	1	2	6	5	6	1
3	3	5	5	5	3	5	5	3	3		6	5	4	2	3	1	5	3	3	2	4	3	4	3	3						4	4	3	4	4	1	1	3	1.66667	3	3	4	4	5	2	5	5	4	3
3	3	4	2	6	5	5	6	2	1		5	4	4	2	4	1	4	4	5	1	1	2	5	2	4						5	5	4	5	4	3	2	5	2.33333	2	4	5	5	4	4	3	4	5	4
3	3	5	3	4	5	5	5	4	3		2	3	2	5	2	1	5	3	5	3	2	5	4	4	4						4	5	4	4	3	2	4	3	1.66667	4	5	3	2	3	4	3	1	2	5
3	4	6	2	6	5	3	6	2	1		5	6	5	1	2	1	6	5	6	1	2	2	5	3	5						5	6	6	5	5	3	2	5	3.66667	3	5	6	6	5	3	5	6	6	6
3	5	2	2	3	5	4	5	2	2		6	5	4	2	2	1	4	1	5	2	2	3	5	2	4						3	5	4	5	6	2	5	5	3.66667	2	1	3	5	2	2	4	4	4	4
3	5	5	2	5	5	5	4	4	1		3	2	3	3	1	1	4	1	5	2	2	1	2	5	2						2	2	2	3	2	4	4	5	3	4	3	4	4	4	2	4	2	5	4
3	1	2	4	2	6	5	5	5	1		6	6	6	5	2	2	5	1	3	2	3	3	5	5	1						6	6	5	1	2	5	5	5	4.33333	3	3	6	3	2	1	6	6	5	6
3	2	3	2	5	5	6	2	4	2		3	5	3	1	4	1	3	2	3	2	3	1	2	3	3						2	5	3	4	3	2	4	4	2.33333	1	3	5	3	4	3	3	5	5	4
3	6	5	5	5	4	4	5	2	2		3	5	5	5	2	4	4	5	4	6	2	1	5	4	5						4	3	4	5	5	1	2	3	1	2	3	6	2	5	5	3	5	3	6
3	4	4	4	2	5	3	4	2	2		3	5	4	4	3	1	3	1	5	1	1	3	4	3	4						3	4	4	4	4	1	2	2	1.66667	2	2	4	4	5	3	2	2	4	6
3	2	1	5	3	6	5	6	4	2		5	6	6	6	5	1	5	6	4	6	1	3	2	3	4						6	5	5	5	5	1	6	6	1.66667	3	5	5	6	4	2	3	3	4	4
3	3	4	2	5	4	3	5	3	1		4	5	4	2	1	1	1	2	2	1	3	2	3	3	1						4	3	3	3	2	1	2	2	1	4	4	4	5	3	4	3	3	4	3
3	2	5	1	4	4	5	5	5	2		3	5	4	2	2	1	1	5	2	1	1	6	5	2	1						1	1	1	1	3	1	2	2	1	4	2	5	2	5	5	2	4	3	2
3	3	6	4	6	4	2	5	2	1		4	5	4	2	2	3	5	1	5	1	4	2	5	2	5						5	6	6	5	5	4	4	5	2.33333	2	3	4	2	5	5	3	5	3	3
3	5	5	4	4	5	5	6	2	3		2	4	3	6	2	1	4	1	3	6	2	4	3	3	4						2	4	2	3	3	1	3	4	3.66667	4	3	4	2	5	3	3	3	2	4
3	5	5	3	6	4	5	6	5	1		3	4	5	1	3	1	2	1	1	1	1	2	1	1	2						4	2	2	3	4	2	1	2	1	2	3	3	4	4	3	5	5	3	2
3	5	6	5	6	6	5	6	3	2		5	5	4	2	2	2	3	1	2	2	2	3	2	2	2						5	3	4	3	3	4	3	4	2.33333	1	3	4	4	4	3	4	5	5	3
3	4	2	3	3	5	4	5	3	2		3	4	3	2	3	6	2	5	4	2	2	2	3	2	4						3	3	3	3	3	1	2	2	3	4	2	3	3	3	4	3	3	4	4
3	5	2	4	3	6	5	5	3	3		3	4	4	3	2	2	4	4	4	3	4	3	5	2	4						3	2	3	2	3	2	1	3	1	2	5	4	3	4	5	2	1	3	5
3	2	5	2	4	2	3	1	3	5		4	4	3	6	3	1	5	6	5	4	4	3	4	3	4						4	5	3	3	4	4	1	3	3	3	3	3	5	4	4	4	3	3	4
3	6	6	3	6	5	4	6	4	2		3	5	4	4	3	1	5	1	4	1	1	2	4	2	1						4	4	2	4	2	5	5	5	1.66667	0	4	4	4	4	3	4	3	4	3
3	5	6	2	5	6	3	4	4	1		5	4	4	1	4	1	3	3	4	1	4	3	3	3	3						3	2	3	3	2	3	3	3	3.66667	4	1	2	2	5	2	5	3	4	4
3	5	5	3	4	3	5	5	5	2		5	5	5	2	3	2	3	3	3	2	3	3	4	2	2						4	5	6	3	5	2	2	4	1.66667	3	5	5	5	2	4	2	6	5	4
3	5	6	2	6	5	5	6	6	2		2	3	4	2	3	1	3	3	3	1	1	1	2	1	1						2	3	4	3	3	1	1	2	3	2	3	3	1	3	3	4	2	5	4
3	4	6	3	5	5	4	4	3	1		5	5	5	1	1	1	1	1	1	1	1	1	1	1	1						3	2	2	5	2	3	6	4	3.66667	3	6	6	6	1	1	6	6	6	1
3	5	3	1	6	4	4	4	3	2		5	5	4	4	3	3	5	4	3	1	2	2	3	4	3						4	4	3	4	3	2	5	4	2.33333	3	3	2	5	4	2	5	4	3	3
3	5	3	3	5	5	5	4	5	2		4	5	5	5	2	2	4	3	2	3	3	4	4	3	3						2	3	2	3	2	1	1	2	1.66667	3	4	4	4	4	3	4	4	4	5
3	2	6	1	6	5	1	6	2	1		4	4	3	1	1	1	3	1	1	1	1	1	2	2	1						2	1	1	3	1	4	4	4	3.66667	3	3	3	4	3	2	6	5	2	1
3	4	5	5	5	6	6	5	4	1		4	5	5	4	2	2	4	1	2	1	2	2	3	2	3						4	4	4	4	4	1	1	1	1.66667	2	3	5	3	5	2	6	5	5	5
3	5	5	3	5	5	6	5	3	2		5	5	3	1	1	1	2	2	4	1	2	3	5	2	3						3	3	2	2	3	2	1	4	1.66667	1	5	4	4	3	4	5	5	4	5
3	5	6	3	6	5	4	5	2	2		5	5	5	1	1	1	2	1	3	1	1	4	4	3	1						3	4	3	4	2	3	6	6	2.33333	2	3	3	5	2	3	4	4	5	2
3	6	6	5	6	6	6	6	2	2		6	6	6	5	5	1	6	1	6	6	5	1	2	3	6						6	6	6	5	6	1	1	1	3.66667	3	2	3	2	5	2	6	6	6	6
3	5	6	2	6	4	3	5	3	2		3	4	3	3	2	2	4	1	2	1	1	2	4	2	3						3	3	4	2	3	2	4	2	2.33333	4	3	4	3	4	5	3	3	4	5
3	5	5	2	2	2	3	3	3	2		4	3	4	1	2	2	4	1	4	1	4	3	3	2	3						2	3	3	3	3	3	3	4	4.33333	0	5	4	3	3	4	4	3	4	4
3	5	5	4	6	6	6	6	1	1		3	4	2	1	1	1	2	1	1	1	1	2	2	2	2						4	1	2	2	2	1	1	1	1	3	4	6	1	5	4	2	1	3	3
3	4	6	4	5	5	3	5	2	1		3	4	3	3	2	1	4	2	3	2	2	4	3	3	2						4	4	2	4	3	5	2	2	1.66667	0	3	4	3	4	2	4	5	5	5
3	4	5	5	5	5	6	6	3	2		5	6	6	2	3	1	3	3	5	1	5	2	4	3	4						6	5	5	3	5	2	2	3	1.66667	2	6	5	4	4	4	5	4	5	4
3	6	2	6	2	6	6	6	2	2		3	3	3	4	3	1	3	1	3	2	2	4	3	1	2						3	3	3	3	2	3	3	3	2.33333	0	3	3	3	4	4	3	4	4	4
3	2	2	3	5	4	5	5	5	1		4	5	4	3	4	1	3	4	3	2	4	3	3	3	3						3	5	5	3	4	4	4	6	2.33333	3	4	2	2	4	4	4	4	4	5
3	5	4	3	3	5	5	5	4	1		5	5	4	4	2	1	3	4	1	2	4	2	3	1	4						5	6	4	3	5	4	3	2	1	2	2	4	4	4	4	2	3	4	5
3	5	2	3	6	2	2	3	4	2		5	4	3	1	4	2	5	4	2	2	5	2	3	3	4						4	5	4	5	5	2	2	4	3.66667	0	2	3	2	5	2	4	4	4	3
3	5	6	3	6	4	4	3	5	1		5	3	5	2	1	1	3	1	2	1	1	1	2	2	2						5	2	2	3	3	3	2	4	1	0	3	3	4	4	2	6	5	6	3
3	5	5	5	5	5	4	4	2	3		4	5	5	5	3	4	3	3	2	1	2	2	3	1	2						3	1	2	3	4	2	4	4	1.66667	0	3	5	4	3	4	3	2	3	4
3	6	6	3	6	5	6	6	2	1		3	5	2	5	2	1	3	1	4	2	2	5	5	4	4						3	4	1	4	1	1	1	4	3	2	2	2	3	5	2	4	3	6	4
3	5	5	2	6	5	5	6	6	1		5	3	3	3	1	1	4	5	3	1	1	2	4	1	2						1	1	1	3	1	4	2	6	3	4	6	3	6	4	2	3	1	6	2
[truncated: 69 more columns]
