# Supplementary material for: The conspiratorial style in lay economic thinking
Source: PLoS One. 2017 Mar 3;12(3):e0171238. doi: 10.1371/journal.pone.0171238 (PMC5336227; doi:10.1371/journal.pone.0171238)
Supplement: S2 Dataset — (XLSX) [file pone.0171238.s007.xlsx]

## Sheet: Scale validation Survey results
V2	V3	V7	StockmarketA	StockmarketB	StockmarketD	StockmarketC	TaxA	TaxD	TaxC	TaxB	GovernmentC	GovernmentA	GovernmentD	GovernmentB	PrivateizationA	PrivateizationD	PrivateizationC	PrivateizationB	GlobalizationB	GlobalizationA	GlobalizationD	GlobalizationC	InflationD	InflationC	InflationA	InflationB	BanksC	BanksD	BanksB	BanksA	UnemploymentA	UnemploymentC	UnemploymentB	UnemploymentD	BusinessA	BusinessC	BusinessD	BusinessB	CreditD	CreditC	CreditB	CreditA	EuroA	EuroC	EuroB	EuroD	ProtestB	ProtestA	ProtestC
ResponseSet	Name	Status	Before you are four different statements concerning stock markets. Please drag and drop each stat...-Stock markets are a necessary tool , a mechanism that allows for sophisticated financial activity which is an indispensable component of modern economies</span>-Group	Before you are four different statements concerning stock markets. Please drag and drop each stat...-Stock markets have evolved uncontrollably in the past decades and the government is not acting vigorously enough to regulate their activity.-Group	Before you are four different statements concerning stock markets. Please drag and drop each stat...-Stock markets are an effective way for businesses to develop but it also allows wealthy individuals more power over the economy and over the development of other businesses.-Group	Before you are four different statements concerning stock markets. Please drag and drop each stat...-Stock markets are easily manipulated by the select few who can influence it via speculation, causing many small players and individuals to lose a great deal of money.-Group	Before you are four different statements concerning the recent tax increase. Please drag and drop...-The recent tax increase is the result of a need to accommodate a larger elderly population and a workforce stricken by high unemployment.-Group	Before you are four different statements concerning the recent tax increase. Please drag and drop...-The recent tax increase is the result of an inappropriate system of taxation that has not been altered to suit today's society.-Group	Before you are four different statements concerning the recent tax increase. Please drag and drop...-The recent tax increase is the government's way of paying for the huge tax breaks and grants it gives to those wealthy individuals who control it.-Group	Before you are four different statements concerning the recent tax increase. Please drag and drop...-The recent tax increase is the outcome of ineffective and careless management of public funds. The taxes are constantly increased to make up for the losses created by the government.-Group	Before you are four different statements concerning the government. Please drag and drop each...-The government acts as puppets in the hands of wealthy and powerful individuals who promote their interests before those of the people.-Group	Before you are four different statements concerning the government. Please drag and drop each...-The government regards the citizens' wellbeing as its primary goal; ultimately, they act to assist and promote their quality of life.-Group	Before you are four different statements concerning the government. Please drag and drop each...-The government attempts to maximize growth and GNP, and is so doing harms the wellbeing of ordinary people.-Group	Before you are four different statements concerning the government. Please drag and drop each...-The government doesn't really care [enough] about the citizens and did not properly regulate the economy as was its duty-Group	Before you are four different statements concerning privatization of public resources. Please...-Privatization of public resources is sometimes the most efficient way to manage those resources. Government monitoring is required but overall private initiatives have more incentive to streamline the management of those assets.-Group	Before you are four different statements concerning privatization of public resources. Please...-Privatization of public resources is executed by the government for a good reason- to ensure that the resources are managed efficiently. However, in practice this usually results in helping very wealthy individuals.-Group	Before you are four different statements concerning privatization of public resources. Please...-Privatization of public resources is a calculated process of selling out valuable assets at low costs to private hands, impoverishing the public and making the rich richer.-Group	Before you are four different statements concerning privatization of public resources. Please...-Privatization of public resources represent an admission of the state's failure to properly manage and keep resources public as they should be.-Group	Before you are four different statements concerning the globalization . Please drag and drop e...-Globalization should be managed by governments to protect citizens from the consequences of globalization: unemployment, pollution, small businesses going under etc.-Group	Before you are four different statements concerning the globalization . Please drag and drop e...-Globalization is the result of the progress in communication and transport, the world is becoming smaller than it was-Group	Before you are four different statements concerning the globalization . Please drag and drop e...-Globalization is the natural outcome of advances in communication transport and technology but it results in unemployment, decrease in salaries etc…-Group	Before you are four different statements concerning the globalization . Please drag and drop e...-Globalization is presented to us as a natural development but is actually orchestrated by businesses who aim to cheapen labor costs and operate in countries with looser laws for their benefit-Group	Before you are four different statements concerning the inflation. Please drag and drop each s...-Inflation is a natural phenomenon in economic reality. However, since wages don't rise as fast as prices, people with low incomes suffer the most from the high cost of living.-Group	Before you are four different statements concerning the inflation. Please drag and drop each s...-Inflation is encouraged by key players who benefit from a workforce desperate to work as a result of a high cost of living.-Group	Before you are four different statements concerning the inflation. Please drag and drop each s...-Inflation comes and goes cyclically. It is a natural, however unpleasant, phenomenon in economic reality-Group	Before you are four different statements concerning the inflation. Please drag and drop each s...-Inflation should be restrained by those responsible for the national economy. It can be held in check if appropriate measures are taken.-Group	Before you are four different statements concerning the commercial banks. Please drag and drop...-Commercial banks are owned by the rich and the powerful, who use them to ensure that their wealth increases and remains in their hands.-Group	Before you are four different statements concerning the commercial banks. Please drag and drop...-Commercial banks are by definition businesses, and therefore operate to maximize profits. In doing so, they often take great risks which jeopardize all of our savings.-Group	Before you are four different statements concerning the commercial banks. Please drag and drop...-Commercial banks should operate under a much stronger regulation of government establishments (i.e. the central bank) to assure that they only give credit to safe loaners.-Group	Before you are four different statements concerning the commercial banks. Please drag and drop...-Commercial banks are necessary in a corrected developed economy. They allow for businesses as well as private individuals to purchase, save and invest.-Group	Before you are four different statements concerning the increase in unemployment. Please drag...-The increase in unemployment is the result of the fluctuation of economies- today unemployment is high as a consequence of the crisis, once the economy improves unemployment rates will decrease.-Group	Before you are four different statements concerning the increase in unemployment. Please drag...-The increase in unemployment is the way in which manufacturers manipulate employees to accept low salaries-Group	Before you are four different statements concerning the increase in unemployment. Please drag...-The increase in unemployment comes from the government's crippled ability to protect certain sectors and positions. It can be solved by giving proper incentives for businesses to hire more workers.-Group	Before you are four different statements concerning the increase in unemployment. Please drag...-The increase in unemployment is the result of the naturally occurring globalization; more and more jobs are exported overseas where labor is significantly cheaper.-Group	Before you are four different statements concerning the increase in the business sector (privatel...-The business sector seeks to increase its profits, as it should; our economic system is based on a competitive business sector which in itself is a positive force.-Group	Before you are four different statements concerning the increase in the business sector (privatel...-The business sector acts greedily and willfully caused the economic crises of the last few years (such as the sub-prime crisis in the US)-Group	Before you are four different statements concerning the increase in the business sector (privatel...-The business sector seeks to increase its profits, as it should. However its actions have had negative consequences on the national and international economy-Group	Before you are four different statements concerning the increase in the business sector (privatel...-The business sector seeks to increase its profits and should therefore be monitored closely by the government (to avoid cartels, misuse of public assets etc.)-Group	Before you are four different statements concerning credit and mortgages Please drag and drop eac...-Credit and mortgages are essential in a properly functioning economy to ensure growth, but in practice they widen the gap between the wealthy and the poor.-Group	Before you are four different statements concerning credit and mortgages Please drag and drop eac...-Credit and mortgages are exploited by rich individuals who take risks with the money they barrow, knowing they will not be held accountable for their losses.-Group	Before you are four different statements concerning credit and mortgages Please drag and drop eac...-Credit and mortgages should be closely monitored in order to prevent abuse and exaggerated profits by the lenders-Group	Before you are four different statements concerning credit and mortgages Please drag and drop eac...-Credit and mortgages are essential in order to enable people to purchase and consume taking into consideration their predictable future income.-Group	Before you are four different statements concerning the Euro crisis- the financial crisis in Euro...-The Euro crisis resulted from the unification of European countries of different financial stabilities, currencies and competitiveness.-Group	Before you are four different statements concerning the Euro crisis- the financial crisis in Euro...-The Euro crisis was provoked by the US, in order to dominate the European economies once the Euro began to look like a threat to the dollar's hegemony.-Group	Before you are four different statements concerning the Euro crisis- the financial crisis in Euro...-The Euro crisis could have been prevented if the European Union had enforced stricter regulations regarding the financial practices of its member countries.-Group	Before you are four different statements concerning the Euro crisis- the financial crisis in Euro...-The Euro crisis is the result of a financial decision to unite by the European member states, in order to allow the European market to grow and become more efficient. In the process, countries with the less financial strength suffer.-Group	Before you are four different statements concerning the Socio-Economic protest movement Please dr...-The Socio-Economic protest movement demonstrates that the economic and financial leadership failed to prevent the damages of a shrinking economic growth and the increased life-span-Group	Before you are four different statements concerning the Socio-Economic protest movement Please dr...-The Socio-Economic protest movement is the result of the sorry current economic situation, and counteracts the steadily increasing force of capitalism-Group	Before you are four different statements concerning the Socio-Economic protest movement Please dr...-The Socio-Economic protest movement is fueled by powerful groups who wish to overthrow the current government in order to promote their own financial interests.-Group
Default Response Set	Anonymous	0	0	1	3	2	3	0	2	1	2	0	3	1	0	1	2	3	1	0	3	2	0	2	3	1	2	0	1	3	0	2	1	3	0	2	3	1	3	2	1	0	3	2	1	0	1	0	2
Default Response Set	Anonymous	0	2	3	1	0	3	1	2	0	0	1	2	3	3	2	0	1	2	0	1	3	3	2	1	0	0	1	3	2	1	2	0	3	1	3	2	0	3	1	2	0	0	3	2	1	2	0	1
Default Response Set	Anonymous	0	0	1	2	3	0	3	2	1	2	0	3	1	2	3	0	1	1	0	3	2	2	0	3	1	2	3	1	0	3	2	1	0	0	2	3	1	3	2	1	0	0	2	1	3	1	0	2
Default Response Set	Anonymous	0	0	1	3	2	0	3	2	1	0	2	3	1	2	3	0	1	1	3	0	2	1	2	0	3	3	2	1	0	0	2	1	3	0	2	3	1	2	3	1	0	3	2	0	1	2	3	1
Default Response Set	Anonymous	0	0	1	3	2	0	3	2	1	2	0	3	1	0	2	3	1	1	0	3	2	1	2	0	3	2	3	1	0	0	2	1	3	0	2	3	1	3	2	1	0	3	2	0	1	0	2	1
Default Response Set	Anonymous	0	2	0	1	3	2	3	1	0	1	0	3	2	0	2	3	1	1	0	2	3	3	2	0	1	0	1	3	2	3	2	1	0	0	1	3	2	2	3	1	0	1	0	3	2	1	0	3
Default Response Set	Anonymous	0	0	1	3	2	0	3	1	2	2	0	1	3	1	2	0	3	1	0	3	2	1	2	0	3	2	3	1	0	0	2	1	3	0	3	2	1	3	2	1	0	3	2	1	0	1	3	2
Default Response Set	Anonymous	0	0	1	3	2	0	3	2	1	2	0	3	1	0	2	1	3	0	3	2	1	3	2	1	0	2	0	1	3	2	3	0	1	3	2	1	0	1	2	3	0	3	1	2	0	0	3	2
Default Response Set	Anonymous	0	0	1	3	2	0	3	2	1	2	0	3	1	0	3	2	1	1	0	3	2	3	2	0	1	2	3	1	0	0	2	1	3	0	2	3	1	3	2	1	0	0	2	1	3	3	0	1
Default Response Set	Anonymous	0	0	1	3	2	0	3	2	1	2	0	3	1	0	3	2	1	1	0	2	3	3	2	0	1	2	3	1	0	3	2	1	0	0	2	3	1	3	2	1	0	0	2	1	3	1	0	2
Default Response Set	Anonymous	0	3	1	0	2	0	3	2	1	0	2	3	1	2	1	3	0	1	2	0	3	3	1	2	0	3	2	1	0	1	3	0	2	2	3	0	1	3	1	2	0	3	1	0	2	2	3	1
Default Response Set	Anonymous	0	0	1	3	2	0	3	2	1	2	0	3	1	0	1	2	3	1	0	3	2	3	2	0	1	2	3	1	0	3	2	1	0	0	2	3	1	3	2	1	0	0	2	1	3	1	3	2
Default Response Set	Anonymous	0	3	1	0	2	0	2	3	1	2	3	0	1	3	0	2	1	1	0	3	2	3	1	2	0	3	0	2	1	0	3	2	1	2	3	0	1	3	0	1	2	0	1	3	2	0	3	1
Default Response Set	Anonymous	0	3	2	1	0	1	0	3	2	1	0	3	2	1	2	3	0	0	3	1	2	3	1	0	2	3	1	2	0	3	0	1	2	3	0	1	2	2	1	0	3	3	1	0	2	3	2	1
Default Response Set	Anonymous	0	0	1	2	3	3	0	2	1	2	0	3	1	0	3	2	1	1	0	3	2	3	2	1	0	2	3	1	0	0	2	1	3	0	2	3	1	3	2	1	0	0	2	1	3	3	0	1
Default Response Set	Anonymous	0	0	1	3	2	0	3	2	1	2	0	3	1	0	3	2	1	0	1	3	2	1	2	3	0	2	3	1	0	3	2	1	0	3	2	0	1	3	2	1	0	3	2	1	0	3	1	2
Default Response Set	Anonymous	0	3	1	0	2	3	0	1	2	3	0	2	1	2	0	1	3	1	0	3	2	2	0	3	1	0	2	1	3	0	2	1	3	3	0	1	2	3	2	1	0	2	1	3	0	1	0	2
Default Response Set	Anonymous	0	0	1	3	2	0	3	2	1	2	0	3	1	0	1	2	3	1	0	3	2	3	2	0	1	2	3	1	0	3	2	1	0	0	2	3	1	3	2	1	0	0	2	1	3	1	0	2
Default Response Set	Anonymous	0	1	0	3	2	3	2	1	0	1	2	3	0	0	3	2	1	3	2	1	0	3	2	1	0	0	3	1	2	1	2	3	0	2	3	0	1	0	2	1	3	0	3	2	1	0	3	1
Default Response Set	Anonymous	0	0	1	3	2	3	0	2	1	3	2	0	1	3	2	0	1	2	3	1	0	2	3	0	1	3	1	2	0	3	0	2	1	0	1	3	2	0	1	2	3	0	2	1	3	3	0	1
Default Response Set	Anonymous	0	0	1	3	2	3	0	2	1	2	0	3	1	3	0	2	1	1	0	3	2	3	2	0	1	2	3	1	0	3	2	1	0	0	2	3	1	2	3	1	0	0	2	1	3	1	3	2
Default Response Set	Anonymous	0	0	1	3	2	0	3	2	1	2	3	0	1	3	0	2	1	1	0	3	2	3	2	0	1	2	3	1	0	0	2	1	3	0	2	3	1	3	2	1	0	0	2	1	3	1	0	2
Default Response Set	Anonymous	0	0	1	3	2	3	0	2	1	2	0	3	1	0	2	3	1	1	0	3	2	3	2	0	1	2	3	1	0	0	2	1	3	0	2	3	1	3	2	1	0	0	1	3	2	1	0	2
Default Response Set	Anonymous	0	1	3	0	2	0	3	2	1	2	0	3	1	2	3	0	1	1	3	0	2	3	2	0	1	3	2	1	0	3	2	1	0	0	1	3	2	3	2	1	0	3	2	1	0	3	2	1
Default Response Set	Anonymous	0	0	1	3	2	0	3	2	1	2	0	3	1	0	2	3	1	1	0	3	2	0	2	3	1	2	3	1	0	0	2	1	3	0	2	3	1	3	2	1	0	0	3	1	2	1	0	3
Default Response Set	Anonymous	0	3	1	2	0	3	1	0	2	3	1	0	2	1	0	3	2	1	2	0	3	0	3	2	1	2	0	3	1	2	0	3	1	3	2	0	1	0	1	2	3	0	1	2	3	3	2	1
Default Response Set	Anonymous	0	0	1	3	2	0	1	2	3	2	0	3	1	2	0	3	1	1	3	0	2	1	2	0	3	2	3	1	0	3	2	1	0	0	3	2	1	3	2	1	0	0	2	3	1	1	3	2
Default Response Set	Anonymous	0	0	1	3	2	0	3	2	1	2	0	3	1	0	3	2	1	1	0	3	2	3	2	0	1	3	2	1	0	3	2	1	0	0	2	3	1	3	2	1	0	0	2	1	3	1	0	2
Default Response Set	Anonymous	0	0	1	3	2	3	0	1	2	2	0	3	1	3	0	2	1	0	1	3	2	1	2	3	0	2	3	1	0	0	2	1	3	0	2	3	1	3	2	1	0	0	2	1	3	0	1	3
Default Response Set	Anonymous	0	0	1	3	2	0	3	2	1	2	0	3	1	0	3	2	1	1	0	3	2	3	2	0	1	2	3	1	0	0	2	1	3	0	2	3	1	3	2	1	0	0	2	1	3	1	3	0
Default Response Set	Anonymous	0	0	2	3	1	3	0	2	1	2	0	3	1	0	3	2	1	1	0	2	3	0	2	3	1	2	3	1	0	0	2	1	3	0	2	3	1	3	2	1	0	0	2	1	3	1	2	3
Default Response Set	Anonymous	0	0	3	1	2	0	3	2	1	2	0	3	1	0	3	2	1	1	0	2	3	0	2	3	1	2	3	1	0	0	2	1	3	0	2	1	3	1	2	3	0	2	3	1	0	2	3	1
Default Response Set	Anonymous	0	3	1	0	2	0	3	2	1	0	3	2	1	3	1	2	0	0	1	2	3	1	2	0	3	2	3	1	0	2	0	1	3	0	2	1	3	3	2	1	0	0	2	1	3	1	3	2
Default Response Set	Anonymous	0	0	1	3	2	2	0	3	1	2	1	3	0	2	0	3	1	0	1	3	2	3	2	1	0	0	2	1	3	0	3	2	1	0	1	3	2	0	1	2	3	0	1	2	3	0	1	2
Default Response Set	Anonymous	0	0	1	3	2	0	3	2	1	2	0	3	1	0	3	2	1	1	0	3	2	0	2	3	1	2	3	1	0	0	2	1	3	0	2	3	1	3	2	1	0	2	3	1	0	1	3	2
Default Response Set	Anonymous	0	2	3	1	0	3	2	0	1	3	2	0	1	0	1	3	2	3	2	1	0	2	0	3	1	3	2	0	1	2	0	3	1	0	1	2	3	2	0	3	1	2	3	0	1	0	1	3
Default Response Set	Anonymous	0	0	2	3	1	0	3	2	1	3	0	2	1	0	1	3	2	1	0	3	2	0	1	3	2	3	1	2	0	1	0	2	3	0	3	1	2	1	2	3	0	3	2	1	0	2	3	0
Default Response Set	Anonymous	0	0	1	2	3	0	3	2	1	3	0	2	1	2	0	3	1	3	2	1	0	1	2	0	3	2	3	1	0	2	3	1	0	0	2	3	1	3	1	2	0	1	0	3	2	2	1	3
Default Response Set	Anonymous	0	0	1	3	2	3	0	2	1	2	0	3	1	0	3	2	1	1	0	3	2	3	2	0	1	2	3	1	0	0	2	1	3	0	2	3	1	3	2	1	0	0	2	1	3	1	0	2
Default Response Set	Anonymous	0	2	3	0	1	2	3	0	1	2	3	0	1	2	3	0	1	2	3	0	1	2	3	0	1	2	3	0	1	2	3	1	0	2	3	0	1	2	3	0	1	2	3	0	1	3	2	0
[truncated: 10 more columns]
